# Supplementary material for: NAD+ Precursors Repair Mitochondrial Function in Diabetes and Prevent Experimental Diabetic Neuropathy
Source: Int J Mol Sci. 2022 Apr 28;23(9):4887. doi: 10.3390/ijms23094887 (PMC9102948; doi:10.3390/ijms23094887)
Supplement: Supplementary file 1 [file ijms-23-04887-s001.zip]

Archive with 1 entries (1 files):
- ijms-1664997-supplementary.pdf
